# Supplementary material for: Molecular Detection of Coxiella burnetii, Rickettsia africae and Anaplasma Species in Ticks from Domestic Animals in Lesotho
Source: Pathogens. 2021 Sep 14;10(9):1186. doi: 10.3390/pathogens10091186 (PMC8468460; doi:10.3390/pathogens10091186)
Supplement: Supplementary file 1 [file pathogens-10-01186-s001.zip]

Archive with 1 entries (1 files):
- pathogens-1312435-supplementary.pdf
